# Supplementary material for: Construction of Customized Personas for Decision-Making Cognition Regarding Oral Microbiota Transplantation in Head and Neck Cancer Patients Undergoing Radiotherapy: A Qualitative Study
Source: Healthcare (Basel). 2026 Jul 10;14(14):2073. doi: 10.3390/healthcare14142073 (PMC13409853; doi:10.3390/healthcare14142073)
Supplement: Supplementary file 1 [file healthcare-14-02073-s001.zip]

Archive with 1 entries (1 files):
- healthcare-4285952-supplementary.xlsx
