# Supplementary material for: Construction of Customized Personas for Decision-Making Cognition Regarding Oral Microbiota Transplantation in Head and Neck Cancer Patients Undergoing Radiotherapy: A Qualitative Study
Source: Healthcare (Basel). 2026 Jul 10;14(14):2073. doi: 10.3390/healthcare14142073 (PMC13409853; doi:10.3390/healthcare14142073)
Supplement: Supplementary file 1 [file healthcare-14-02073-s001.zip › healthcare-4285952-supplementary.xlsx]

## Sheet: Sheet1
	Age	Gender	Educational Level	Marital Status	Employment Status	Residential address	Tumour site	Pathological type
p1	53	Female	University	Married	Farmer	Village	Tongue	SCC
p2	60	Female	Primary	Married	Retired	City	Tongue	Other
p3	42	Male	University	Married	Employed	City	Parotid	SCC
p4	63	Female	Primary	Married	Retired	City	Parotid	ACC
p5	68	Female	Middle	Married	Retired	City	Scalp	SCC
p6	47	Female	University	Married	Employed	City	Gums	SCC
p7	53	Male	University	Married	Employed	City	Tongue	SCC
p8	38	Female	Middle	Unmarried	Employed	City	Neck	Other
p9	55	Female	Primary	Married	Farmer	Village	Parotid	ACC
p10	46	Female	Primary	Married	Farmer	Village	Neck	ACC
p11	62	Male	Primary	Married	Farmer	Village	Tongue	ACC
p12	50	Female	University	Married	Employed	City	Gums	Other
p13	58	Male	Primary	Married	Farmer	Village	Gums	SCC
p14	42	Female	Middle	Unmarried	Employed	City	Tongue	ACC
p15	60	Male	Middle	Married	Retired	City	Palatine	Other
p16	45	Male	University	Married	Employed	City	Tongue	SCC
p17	66	Male	Middle	Divorced	Retired	City	Others	SCC
p18	59	Female	Primary	Married	Farmer	Village	Tongue	ACC
P19	52	Male	Middle	Married	Employed	City	Others	SCC
p20	37	Female	University	Married	Employed	City	Skull	SCC
p21	52	Female	University	Married	Employed	City	Tongue	SCC
